# Supplementary material for: SEM mapping of sequence-specific protein–DNA interactions on long DNA molecules
Source: Nucleic Acids Res. 2026 Jul 9;54(13):gkag687. doi: 10.1093/nar/gkag687 (PMC13347267; doi:10.1093/nar/gkag687)
Supplement: gkag687_Supplemental_Files [file gkag687_supplemental_files.zip]

Archive with 2 entries (2 files):
- Excel.zip
- SI0604.docx
